# Supplementary material for: Distinguishing citrus varieties based on genetic and compositional analyses
Source: PLoS One. 2022 Apr 18;17(4):e0267007. doi: 10.1371/journal.pone.0267007 (PMC9015143; doi:10.1371/journal.pone.0267007)
Supplement: S2 Table — (a) Descriptions of the 16 SSR markers used. (b) Allelic sizes of the amplified DNA fragments at the 16 loci of SSR for the studied citrus genotypes. (ZIP) [file pone.0267007.s002.zip]

Archive with 2 entries (2 files):
- SupplementaryTable_S2(b).docx
- SupplementaryTable_S2(a).docx
